# Supplementary material for: Morbillivirus Canis Infection Induces Activation of Three Branches of Unfolded Protein Response, MAPK and Apoptosis
Source: Viruses. 2024 Nov 28;16(12):1846. doi: 10.3390/v16121846 (PMC11680218; doi:10.3390/v16121846)
Supplement: Supplementary file 1 [file viruses-16-01846-s001.zip]

Archive with 1 entries (1 files):
- viruses-3286015-supplementary.pdf
